# Supplementary material for: CAMLG-CDG: a novel congenital disorder of glycosylation linked to defective membrane trafficking
Source: Hum Mol Genet. 2022 Mar 9;31(15):2571–81. doi: 10.1093/hmg/ddac055 (PMC9396942; doi:10.1093/hmg/ddac055)
Supplement: CAMLG_supp_info_Revisions_v2_ddac055 [file camlg_supp_info_revisions_v2_ddac055.zip]

Archive with 1 entries (1 files):
- CAMLG_supp_info_Revisions_v2_ddac055.docx
